# Supplementary material for: Infrared Spectroscopy of Neutral and Cationic Benzonitrile–Methanol Binary Clusters in Supersonic Jets
Source: Molecules. 2024 Jun 8;29(12):2744. doi: 10.3390/molecules29122744 (PMC11206090; doi:10.3390/molecules29122744)
Supplement: Supplementary file 1 [file molecules-29-02744-s001.zip]

Archive with 1 entries (1 files):
- molecules-3029332-supplementary.pdf
